# Supplementary material for: Phylogenetic approaches resolve taxonomical confusion in Pedicularis (Orobanchaceae): Reinstatement of Pedicularis delavayi and discovering a new species Pedicularis milliana
Source: PLoS One. 2018 Jul 25;13(7):e0200372. doi: 10.1371/journal.pone.0200372 (PMC6059426; doi:10.1371/journal.pone.0200372)
Supplement: S2 Table — (XLSX) [file pone.0200372.s002.xlsx]

## Sheet: samples
Table S2. Summary of studied species in this study, including voucher information and GenBank accessions.
Series	Group	Taxon	Voucher information	Sources	ITS	matK	rbcL	trnH-psbA	trnL-F
Abiflorae		P. rhizomatosa P. C. Tsoong	Yang et al., 451 (KUN)	Linzhi, Xizang	KT022486	KT022638	KT022817	no data	KT022949
Abiflorae		P. tayloriana P. C. Tsoong	Yang et al. 354 (KUN)	Linzhi, Xizang	KT022512	KT022679	KT022858	no data	KT022981
Amplitubae		P. amplituba H.L. Li	Yu et al., LIDZ1519A (KUN)	Dongchuan, Yunnan	JF977469	JF955063	JF942952	JN045887	KF277605
Carnosae		P. crenata Maxim.	Yu et al., LIDZ1244 (KUN)	Daocheng, Sichuan	JF977516	JF955109	JF942999	JN045932	KF277624
Carnosae		P. crenularis H. L. Li	Yu et al., LIDZ1020 (KUN)	Yanyuan, Sichuan	JF977515	JF955108	JF942998	JN045931	KT022895
Carnosae		P. gyrongensis H.P. Yang	Zhang and He, 081298 (KUN)	Cuona, Xizang	KF277550	KT022589	KT022763	no data	KF277658
Carnosae		P. veronicifolia Franch.	Zhang et a., H-729 (KUN)	Kunming, Yunnan	KF277600	KT022692	KT022873	no data	KF277760
Dissectae		P. obliquigaleata W.B. Yu & H. Wang	Yu et al., LIDZ1271 (KUN)	Shangri-La, Yunnan	KF277566	KT022615	KT022790	Y	KF277694
Franchetianae		P. mussotii Franch.	Yu et al., LIDZ1088 (KUN)	Kangding, Sichuan	JF977647	JF955239	JF943130	JN046061	KC733350
Longiflorae		P. armata Maxim.	Cai et al., 10CS2561 (KUN)	Zhangmo, Sichuan	KF277527	KT022526	KT022700	no data	KF277609
Longiflorae		P. chinensis Maxim.	Yu et al., 204 (KUN)	Xiahe, Gansu	KF277531	KT022544	KT022717	Y	KF277616
Longiflorae		P. cranolopha Maxim.	Yu et al., LIDZ1220 (KUN)	Litang, Sichuan	JF977512	JF955105	JF942995	JN045928	KF277623
Longiflorae		P. croizatiana H.L. Li	Yu et al., LIDZ1129 (KUN)	Daofu, Sichuan	KF277534	Y	KT022722	no data	KF277626
Longiflorae		P. decorissima Diels	Yu et al., 203 (KUN)	Xiahe, Gansu	JF977539	JF955132	JF943022	JN045955	KF277635
Longiflorae		P. delavayi Franch. ex Maxim.	Gao et al., 25794 (KUN)	Baima Mtn, Deqin, Yunnan	Y	Y	Y	no data	no data
Longiflorae		P. delavayi Franch. ex Maxim.	Yu et al., YWB201507195 (HITBC)	Wuxu Lake, Jiulong, Sichuan	Y	Y	no data	Y	Y
Longiflorae		P. delavayi Franch. ex Maxim.	Li & Tang, LHD201301 (KUN)	Yulong Mtn, Lijiang, Yunnan	Y	Y	Y	Y	Y
Longiflorae		P. delavayi Franch. ex Maxim.	Li & Tang, LHD201320 (KUN)	Yulong Mtn, Lijiang, Yunnan	Y	Y	Y	Y	Y
Longiflorae		P. delavayi Franch. ex Maxim.	Li & Tang, LHD201340 (KUN)	Yulong Mtn, Lijiang, Yunnan	Y	Y	Y	Y	Y
Longiflorae		P. delavayi Franch. ex Maxim.	Yu et al., HW10200 (KUN)	Daxue Mtn, Shangri-La, Yunnan	Y	Y	Y	Y	Y
Longiflorae		P. delavayi Franch. ex Maxim.	Yu et al., LIDZ1258 (KUN)	Daxue Mtn, Shangri-La, Yunnan	Y	Y	Y	Y	Y
Longiflorae		P. delavayi Franch. ex Maxim.	Yu et al., HW10130 (KUN)	Shika Mtn, Shangri-La, Yunnan	JN120023	JN120031	JN120038	JN120048	Y
Longiflorae		P. delavayi Franch. ex Maxim.	Yu et al., HW10172 (KUN)	Hong Mtn, Shangri-La, Yunnan	JN120024	JN120032	JN120039	JN120049	Y
Longiflorae		P. delavayi Franch. ex Maxim.	Yu et al., HW10316 (KUN)	Zheduo Mtn, Kangding, Sichuan	JN120025	JN120033	JN120040	JN120050	Y
Longiflorae		P. delavayi Franch. ex Maxim.	Yu et al., LIDZ1116 (KUN)	Jiechou Mtn, Jiulong, Sichuan	JN120026	JN120034	JN120041	JN120051	KF277636
Longiflorae	Siphonantha lieage	P. dolichantha Bonati	Yu et al., HW10371 (KUN)	Huizhe, Yunnan	KF277540	KT022564	KT022737	Y	KF277642
Longiflorae	Siphonantha lieage	P. dolichosiphon H.L.Li	Yu et al., LIDZ0991 (KUN)	Ninglang, Yunnan	JF977723	JF955314	JF943206	JN046137	KT022970
Longiflorae	Siphonantha lieage	P. humilis Bonati	Li et al. 1208 (KUN)	Baoshan, Yunnan	Y	Y	no data	Y	Y
Longiflorae		P. latituba Bonati	Yu et al., LIDZ1208 (KUN)	Litang, Sichuan	JF977607	JF955199	JF943090	JN046023	KF277669
Longiflorae	Siphonantha lieage	P. leptosiphon H.L. Li	Wang et al., 07ML098 (KUN)	Muli, Sichuan	KF277556	KT022602	KT022776	Y	KF277672
Longiflorae		P. longiflora Rudolph var. tubiformis (Klotzsch) P.C. Tsoong	Yu et al., LIDZ1091 (KUN)	Muli, Sichuan	JF977623	JF955215	JF943106	JN046037	KF277676
Longiflorae	Siphonantha lieage	P. milliana W. B. Yu, D. Z. Li & H. Wang	Zhang et al., H672 (KUN)	Yulong Mtn, Lijiang, Yunnan	Y	no data	Y	Y	Y
Longiflorae	Siphonantha lieage	P. milliana W. B. Yu, D. Z. Li & H. Wang	Yu et al., YWB003 (KUN)	Yulong Mtn, Lijiang, Yunnan	Y	Y	Y	Y	Y
Longiflorae	Siphonantha lieage	P. milliana W. B. Yu, D. Z. Li & H. Wang	Yu et al., LIDZ1580 (KUN)	Yulong Mtn, Lijiang, Yunnan	JF977725	KT022664	JF943208	JN046139	KC733351
Longiflorae	Siphonantha lieage	P. sigmoidea Franch. ex Maxim.	Yu et al., LIDZ1584 (KUN)	Ganheba, Lijiang, Yunnan	JF977718	JF955309	JF943201	JN046132	KF277726
Longiflorae	Siphonantha lieage	P. sigmoidea Franch. ex Maxim.	Yu et al., YWB2014059 (KUN)	Maer Mtn, Eryuan, Yunnan	KT022493	KT022650	KT022830	Y	KT022957
Longiflorae	Siphonantha lieage	P. siphonantha D. Don	Zhang and He, 081176 (KUN)	Zhangmu, Nimula, Xizang	JF977727	JF955317	JF943210	JN046141	KT022960
Longiflorae	Siphonantha lieage	P. siphonantha D. Don	Gao et al., GLM123702 (KUN)	Quxiang, Nimula, Xizang	KT022496	KT022653	KT022833	no data	KT022962
Longiflorae	Siphonantha lieage	P. siphonantha D. Don	Zhang and He, 081423 (KUN)	Lebugou, Cuona, Xizang	JF977726	JF955316	JF943209	JN046140	KT022961
Longiflorae	Siphonantha lieage	P. siphonantha D. Don	Zhang and He, 081185 (KUN)	Zhangmu, Nimula, Xizang	JF977728	JF955318	JF943211	JN046142	KF277727
Longiflorae	Siphonantha lieage	P. tenuituba H.L.Li	Yu et al., HW10244 (KUN)	Deda, Batang, Sichuan	Y	Y	Y	Y	Y
Longiflorae	Siphonantha lieage	P. tenuituba H.L.Li	Yu et al., HW10218 (KUN)	Daxue Mtn, Xiangcheng, Sichuan	JF977729	JF955319	JF943212	JN046143	Y
Longiflorae	Siphonantha lieage	P. tenuituba H.L.Li	Yu et al., LIDZ1270 (KUN)	Daxue Mtn, Shangri-La, Yunnan	JF977730	JF955320	JF943213	JN046144	KF277728
Longiflorae		P. tricolor Hand.-Mazz.	Yu et al., 069 (KUN)	Xiangcheng, Sichuan	JF977767	JF955356	JF943250	JN046180	KF277755
Longiflorae	Siphonantha lieage	P. variegata H.L. Li	Wang et al., 07-ML-101A (KUN)	Muli, Sichuan	JF977780	JF955369	JF943263	JN046193	KF277759
Longiflorae	Siphonantha lieage	Pedicularissp.	Yu et al., LIDZ1518 (KUN)	Dongchuan, Yunnan	JF977724	JF955315	JF943207	JN046138	KT022971
Microphyllae		P. henryi Maxim.	Yu et al., LIDZ1329 (KUN)	Kunming, Yunnan	KF277592	KT022591	KT022765	no data	KF277660
Microphyllae		P. labordei Vaniot ex Bonati	Yu et al., LIDZ1302 (KUN)	Fumin, Yunnan	JF977601	JF955193	JF943084	JN046017	KF277666
Microphyllae		P. tenuisecta Franch. ex Maxim.	Jiang, 08719 (KUN)	Lijiang, Yunnan	JF977747	JN120037	JF943230	JN120054	KF277744
Mychophilae		P. mychophila Marq. & Shaw	Jin et al., STET1396 (PE)	Bomi,Xizang	KF277564	KT022613	KT022788	no data	KF277691
Oliganthae		P. cephalantha Franch. ex Maxim.	W. Jiang, 08727 (KUN)	Lijiang, Yunnan	JF977493	JF955087	JF942976	JN120044	KF277613
Oliganthae		P. dissectifolia H.L. Li	Yu et al., HW10133 (KUN)	Shangri-La, Yunnan	KF277539	KR707763	Y	Y	KF277641
Oliganthae		P. fengii H.L. Li	Yu et al., Yu606 (KUN)	Shangri-La, Yunnan	JF977564	JF955157	JF943047	JN045980	KF277646
Oliganthae		P. tachanensis Bonati	Yu et al., LIDZ1062 (KUN)	Shimian, Sichuan	JF977743	JF955333	JF943226	JN046157	KF277740
Oliganthae		P. tahaiensis Bonati	Xiang et al., HP9544 (KUN)	Dongchuan, Yunnan	JF977552	JF955145	JF943035	JN045968	KF277741
Oxycarpae		P. davidii Franch.	Jiang, J238 (KUN)	Emei, Sichuan	JF977531	JF955124	JF943014	JN045947	KF277631
Oxycarpae		P. macilenta Franch. ex Forbes ex Hemsl.	Li et al., 8484 (KUN)	Dongchuan, Yunnan	KF277558	KT022606	KT022780	no data	KF277680
Oxycarpae		P. oxycarpa Franch. ex Maxim.	Yu et al., LIDZ1299 (KUN)	Shangri-La, Yunnan	JF977665	JF955256	JF943148	JN046079	KF277700
Oxycarpae		P. stewardii H. L. Li	Wu and Liu, HW12015 (KUN)	Fanjinshan, Guizhou	KT022507	KT022671	KT022850	no data	KT022976
Oxycarpae		P. tibetica Franch.	Yu et al., LIDZ1085 (KUN)	Kangding, Sichuan	JF977756	JF955345	JF943239	JN046169	KF277746
Oxycarpae		P. torta Maxim.	Zhang, 252 (KUN)	Jiuzaigou, Sichuan	KF277595	KT022683	KT022862	no data	KF277749
Paucifoliatae		P. micrantha H.L. Li	Lu et al. , WH2013068 (KUN)	Gongshan, Yunnan	KR707792	KR707767	KR707785	no data	KR707805
Paucifoliatae		P. praeruptorum Bonati	Lu et al., LL201420 (KUN)	Gongshan, Yunnan	KT022478	KT022628	KT022804	no data	KT022940
Paucifoliatae		P. wanghongiae M.L. Liu & W.B. Yu	Gao et al., GLM092517 (KUN)	Gongshan, Yunnan	KF277560	KR707771	KR707786	no data	KF277686
Paucifoliatae		P. yunnanensis Franch.	Yu et al., YWB2014087	Dali, Yunnan	KR707800	KR707762	KR707778	no data	KR707812
Polyphyllatae		P. gruina Franch. ex Maxim.	Jiang, 08720 (KUN)	Lijiang, Yunnan	JF977582	JF955175	JF943065	JN045998	KF277657
Polyphyllatae		P. pinetorum Hand.-Mazz.	Yu et al., YWB2014147 (KUN)	Shangri-La, Yunnan	KT022475	KT022625	KT022801	no data	KT022937
Pseudomacranthae		P. elwesii Hook. f.	Yu et al., LIDZ1259 (KUN)	Shangri-La, Yunnan	JF977561	JF955154	JF943044	JN045977	KF277645
Pseudomacranthae		P. fletcheri P.C. Tsoong	Yang et al., 470 (KUN)	Linzhi, Xizang	KT022453	KT022578	KT022751	no data	KT022912
Strobilaceae		P. gracilicaulis H.L. Li	Jin et al., STET0522 (PE)	Chayu, Xizang	KF277547	no data	no data	no data	KF277654
Strobilaceae		P. pseudocephalantha Franch.	Gao et al., GLM123906 (KUN)	Linzhi, Xizang	KR707794	KR707760	KR707780	no data	KR707807
Strobilaceae		P. strobilacea Franch.	Cai et al., 11CS3261 (KUN)	Shangri-La, Yunnan	KT022508	KT022673	KT022852	no data	KT022977
Wilsoniae		P. dulongensis H.P. Yang	Lu et al., LL201417 (KUN)	Gongshan, Yunnan	KT022449	KT022568	KT022741	no data	KT022907
Axillares	Outgroups	P. axillaris Franch. ex Maxim.	Yu et al., LIDZ1290 (KUN)	Shangri-La, Yunnan	JF977478	JF955072	JF942961	JN045896	KC733345
Axillares	Outgroups	P. axillaris Franch. ex Maxim.	Yu et al., LIDZ1205 (KUN)	Xiangcheng, Sichuan	JF977624	JF955216	JF943107	JN046038	KT022882
