# Supplementary material for: Phylogenetic approaches resolve taxonomical confusion in Pedicularis (Orobanchaceae): Reinstatement of Pedicularis delavayi and discovering a new species Pedicularis milliana
Source: PLoS One. 2018 Jul 25;13(7):e0200372. doi: 10.1371/journal.pone.0200372 (PMC6059426; doi:10.1371/journal.pone.0200372)
Supplement: S1 File — The matrix is partitioned by regions. (NEX) [file pone.0200372.s007.nex]

#NEXUS
BEGIN DATA;
	DIMENSIONS NTAX=75 NCHAR=3658;
	FORMAT DATATYPE = DNA GAP = - MISSING = ?;
	MATRIX
	PE_amplituba_LIDZ1519 TGTCGAATTCCTGCAAAAGCAGACCGCGAACACGTTAAACCATATTGGGACCGCGGGTCTTGGGGGAGACTCTTTGCCCGCGCCCACCTCCCGCACAGCGCGCGCCTTGGCGGGCGTGGTGCGGGCTAACGAACCCCGGCGCGGCATGCGCCAAGGAAAACTCACAGAAGCGTTGGCCTCCCATCGCCCCGTTCGCGGTGTGCGGTGGGTGATCTGGCGCGTCTCTAATGTCATAACGACTCTCGGCAACGGATATCTCGGCTCTCGCATCGATGAAGAACGTAGCGAAATGCGATACTTGGTGTGAATTGCAGAATCCCGTGAACCATCGAGTCTTTGAACGCAAGTTGCGCCCGAAGCCATTCGGCCGAGGGCAC…
	PE_armata_10CS2561 TGTCGAA-TCCTGCAAAAGCAGACCGCGAACACGTTAAACCATATTGGGACCGCGGGTCTTGGGGGAGACTCTTTGCCCGCGCCCACCTCCCGCACAGCGCGCGCCTTGGCGGGCGTGGTGCGGGCTAACGAACCCCGGCGCGGTATGCGCCAAGGAAAACTCACAGAAGCGTCGGCCTCCCATCGCCCCGTTCGCGGAGTGCGGTGGGTGATCTGGCGCGTCTCTAATGTCATAACGACTCTCGGCAACGGATATCTCGGCTCTCGCATCGATGAAGAACGTAGCGAAATGCGATACTTGGTGTGAATTGCAGAATCCCGTGAACCATCGAGTCTTTGAACGCAAGTTGCGCCCGAAGCCATTCGGCCGAGGGCACGTC…
	PE_axillaris_LIDZ1205 TGTCGAATTCCTGCAAAAGCAGACCGCGAACACGTTAAACCATATTGGGTCCGCGGGTCTC--GGGAAACCCTTTGCCCGCGCCCACCTCTCGCACAACGTGCGCCTAGGCGCGCGTGGTGCGGGCTAACGAACCCCGGCGCGGCATGCGCCAAGGAAAACTCACAGAAGCGTTGGCCTCCTGTCGCCCCGTTCGCGGAGTGCGGTGGGGGAACTGACGTCTCTCCAATGTCATAACGACTCTCGGCAACGGATATCTCGGCTCTCGCATCGATGAAGAACGTAGCGAAATGCGATACTTGGTGTGAATTGCAGAATCCCGTGAACCATCGAGTCTTTGAACGCAAGTTGCGCCCGAAGCCATTCGGCCGAGGGCAC…
	PE_axillaris_LIDZ1290 TGTCGAATTCCTGCAAAAGCAGACCGCGAACACGTTAAACCATATTGGGTCCGCGGGTCTC-GGGGAAACCCTTTGCCCGCGCCCACCTCTCGCACAACGTGCGCCTAGGCGCGCGTGGTGCGGGCTAACGAACCCCGGCGCGGCATGCGCCAAGGAAAACTCACAGAAGCGTTGGCCTCCTGTCGCCCCGTTCGCGGAGTGCGGTGGGGGAACTGACGTCTCTCCAATGTCATAACGACTCTCGGCAACGGATATCTCGGCTCTCGCATCGATGAAGAACGTAGCGAAATGCGATACTTGGTGTGAATTGCAGAATCCCGTGAACCATCGAGTCTTTGAACGCAAGTTGCGCCCGAAGCCATTCGGCCGAGGGCAC…
	PE_cephalantha_JW08727 TGTCGAATTCCTGCAAAAGCAGACCGCGAACACGTTAAACTATATTGGAACCGCGGGTCTTGGTGGAGACCCTTTGCCCGCGCCCAACTCTCGCACAGTGCGCGCCTTTTCTGGCGTGGTGCGGGCTAACGAACCCCGGCGCGGCATGTGCCAAGGAAAACTCACAGAAGCGTCAGCATCCCATTGCCCCGTTTGCGGTGTGTTATGGGTGACCTGGCGTCTCTCTAATGTCATAACGACTCTCGGCAACGGATATCTCGGCTCTCGCATCGATGAAGAACGTAGCGAAATGCGATACTTGGTGTGAATTGCAGAATCCCGTGAACCATCGAGTCTTTGAACGCAAGTTGCGCCCGAAGCCATTCGGCCGAGGGCA…
	PE_chinensis_YWB204 TGTCGAA-TCCTGCAAAAGCAGACCGCGAACACGTTAAACCATATTGGGACCGCGGGTCTTGGGGGAGACTCTTTGCCCGCGCCCAACTCTCGCACAGCGCTCGCCTTGGCGGGCGTGGTGCGGGCTAACGAACCCCGGCGCGGCAAGCGCCAAGGAAAACTCACAGAAGCGTCGGCCGCCCATCGCCCCGTTCGCGGTGTGTGTTGGGTGATCTGGCGCGTCTCTAATGTCATAACGACTCTCGGCAACGGATATCTCGGCTCTCGCATCGATGAAGAACGTAGCGAAATGCGATACTTGGTGTGAATTGCAGAATCCCGTGAACCATCGAGTCTTTGAACGCAAGTTGCGCCCGAAGCCATTCGGCCGAGGGCACGT…
	PE_cranolopha_LIDZ1220 TGTCGAATTCCTGCAAAAGCAGACCGCGAACACGTTAAACCATACTGGGACCGCGGGTCTTGGGGGAGACTCTTTGCCCGCGCCCACCTCCCGCATAGCGCGCGCCTTGGCGGGCGTTGTGCGGGCTAACGAACCCCGGCGCGGCAAGCGCCAAGGAAAACTCACAGAAGCGTCCGCCTCCCATCGCCCCGTTCGCGGTGTGCGGTGGGTGATCTGGCGCGTCTCTAATGTCATAACGACTCTCGGCAACGGATATCTCGGCTCTCGCATCGATGAAGAACGTAGCGAAATGCGATACTTGGTGTGAATTGCAGAATCCCGTGAACCATCGAGTCTTTGAACGCAAGTTGCGCCCGAAGCCATTCGGCCGAGGGCA…
	PE_crenata_LIDZ1244 TGTCGAATTCCTGCAAAAGCAGACCGCGAACACGTTAAACCATGTTGGGACCGCGGGTCTTGGGGGAGACTCTTTGCCCGCGCCCAACTCTCGTACAGCGCGCGCCTAGGCGGGCGCGGTGCGGGCTAACGAACCCCGGCGCGGCATGCGCCAAGGAAAACTCACAGAAGCGTCGGCCTCCTATCGCCCCGTTCGCGGTGCGCGGTGGGTGACCTGGCGTCTCCTTAATGTCATAACGACTCTCGGCAACGGATATCTCGGCTCTCGCATCGATGAAGAACGTAGCGAAATGCGATACTTGGTGTGAATTGCAGAATCCCGTGAACCATCGAGTCTTTGAACGCAAGTTGCGCCCGAAGCCATTCGGCCGAGGGCACGT…
	PE_crenularis_LIDZ1020 TGTCGAA-TCCTGCAAAAGCAGACCGCGAACACGTTAAACCATGTTGGGACCGCGGGTCTTGGGGGAGACTCTTTGCCCGCGCCCAACTCTCGCACAGCGCGCGCCTAGGCGGGCGCGGTGCGGGCTAACGAACCCCGGCGCGGCACGCGCCAAGGAAAACTCACAGAAGCGTCGGCCTCCTATCGCCCCGTTCGCGGTGTGCGGTGGGTGACCTGGCGTCTCCTTAATGTCATAACGACTCTCGGCAACGGATATCTCGGCTCTCGCATCGATGAAGAACGTAGCGAAATGCGATACTTGGTGTGAATTGCAGAATCCCGTGAACCATCGAGTCTTTGAACGCAAGTTGCGCCCGAAGCCATTCGGCCGAGGGCA…
	PE_croizatiana_LIDZ1129 TGTCGAA-TCCTGCAAAAGCAGACCGCGAACACGTTAAACCATATTGGGACCGCGGGTCTTGGGGGAGACTCTTTGCCCGCGCCCACCTCCCGCACAGCGCGCGCCTTGGCGGGCGTTGTGCGGGCTAACGAACCCCGGCGCGGCAAGCGCCAAGGAAAACTCACAGAAGCGCCTGCCTCCCATCGCCCCGTTCGCGGTGTGCGGTGGGTGATCTGGCGCCTCTCTAATGTCATAACGACTCTCGGCAACGGATATCTCGGCTCTCGCATCGATGAAGAACGTAGCGAAATGCGATACTTGGTGTGAATTGCAGAATCCCGTGAACCATCGAGTCTTTGAACGCAAGTTGCGCCCGAAGCCATTCGGCCGAGGGC…
	PE_davidii_J238 TGTCGAATTCCTGCAAAAGCAGACCGCGAACACGTTAAACCAAATTGGGACCGCGGGTCTTGGGGGAGACTCTTTGCCCGCACCCACCTCTCGCACATCGCGCGCCTTGGCGGGCGTTGTGCGGGCTAACGAACCCCGGCACGGCATGTGCCAAGGAAAACTCACAGAAGCGTCGGCCTCTCATCGCCCCGTTCGCGGTGTGCGGTGGGTGAACTGGCGCGTCTCTAATGTCATAACGACTCTCGGCAACGGATATCTCGGCTCTCGCATCGATGAAGAACGTAGCGAAATGCGATACTTGGTGTGAATTGCAGAATCCCGTGAACCATCGAGTCTTTGAACGCAAGTTGCGCCCGAAGCCATTCGGCCGAGGGCACGTCTGC…
	PE_decorissima_YWB203 TGTCGAATTCCTGCAAAAGCAGACCGCGAACACGTTAAACCATATTGGGACCGCGGGTCTTGGGGGAGACTCTTTGCCCGCGCCCACCTCCCGCACAGCGCGCGCCTTGGCGGGCGCGGTGCGGGCTAACGAACCCCGGCGCGGCATGCGCCAAGGAAAACTCACAGAAGCGTCGGCCTCCCATCGCCCCGTTCGCGGTGTGCAGTGGGTGATCTGGCGCGTCTATAATGTCATAACGACTCTCGGCAACGGATATCTCGGCTCTCGCATCGATGAAGAACGTAGCGAAATGCGATACTTGGTGTGAATTGCAGAATCCCGTGAACCATCGAGTCTTTGAACGCAAGTTGCGCCCGAAGCCATTCGGCCGAGGGCAC…
	PE_delavayi_25794 TGTCGAA-TCCTGCAAAAGCAGACCGCGAACACGTTAAACCATATCGGGACCGCGGGTCTTGGGGGAGACTCTTTGCCCGCGCCCACCTCTCGCACAGCGCGCGCCTTGGCGGGCGTGGTGCGGGCTAACGAACCCCGGCGCGGAAAGCGCCAAGGAAAACTCACAGAAGCGTCGGCCTCCCATCGCCCCGTTCGCGGTGTGCGGTGGGTGATCTGGCGCGTCTCTAATGTCATAACGACTCTCGGCAACGGATATCTCGGCTCTCGCATCGATGAAGAACGTAGCGAAATGCGATACTTGGTGTGAATTGCAGAATCCCGTGAACCATCGAGTCTTTGAACGCAAGTTGCGCCCGAAGCCATTCGGCCGAGGGCACGTCT…
	PE_delavayi_HW10130 TGTCGAATTCCTGCAAAAGCAGACCGCGAACACGTTAAACCATATCGGGACCGCGGGTCTTGGGGGAGACTCTTTGCCCGCGCCCACCTCTCGCACAGCGCGCGCCTTGGCGGGCGTGGTGCGGGCTAACGAACCCCGGCGCGGAAAGCGCCAAGGAAAACTCACAGAAGCGTCGGCCTCCCATCGCCCCGTTCGCGGTGTGCGGTGGGCGATCTGGCGCGTCTCTAATGTCATAACGACTCTCGGCAACGGATATCTCGGCTCTCGCATCGATGAAGAACGTAGCGAAATGCGATACTTGGTGTGAATTGCAGAATCCCGTGAACCATCGAGTCTTTGAACGCAAGTTGCGCCCGAAGCCATTCGGCCGAGGGCACGT…
	PE_delavayi_HW10172 TGTCGAATTCCTGCAAAAGCAGACCGCGAACACGTTAAACCATATCGGGACCGCGGGTCTTGGGGGAGACTCTTTGCCCGCGCCCACCTCTCGCACAGCGCGCGCCTTGGCGGGCGTGGTGCGGGCTAACGAACCCCGGCGCGGAAAGCGCCAAGGAAAACTCACAGAAGCGTCGGCCTCCCATCGCCCCGTTCGCGGTGTGCGGTGGGTGATCTGGCGCGTCTCTAATGTCATAACGACTCTCGGCAACGGATATCTCGGCTCTCGCATCGATGAAGAACGTAGCGAAATGCGATACTTGGTGTGAATTGCAGAATCCCGTGAACCATCGAGTCTTTGAACGCAAGTTGCGCCCGAAGCCATTCGGCCGAGGGCACGT…
	PE_delavayi_HW10200 TGTCGAA-TCCTGCAAAAGCAGACCGCGAACACGTTAAACCATATCGGGACCGCGGGTCTTGGGGGAGACTCTTTGCCCGCGCCCACCTCTCGCACAGCGCGCGCCTTGGCGGGCGTGGTGCGGGCTAACGAACCCCGGCGCGGAAAGCGCCAAGGAAAACTCACAGAAGCGTCGGCCTCCCATCGCCCCGTTCGCGGTGTGCGGTGGGTGATCTGGCGCGTCTCTAATGTCATAACGACTCTCGGCAACGGATATCTCGGCTCTCGCATCGATGAAGAACGTAGCGAAATGCGATACTTGGTGTGAATTGCAGAATCCCGTGAACCATCGAGTCTTTGAACGCAAGTTGCGCCCGAAGCCATTCGGCCGAGGGCACGT…
	PE_delavayi_HW10316 TGTCGAATTCCTGCAAAAGCAGACCGCGAACACGTTAAACCATATCGGGACCGCGGGTCTTGGGGGAGACTCTTTGCCCGCGCCCACCTCTCGCACAGCGCGCGCCTTGGCGGGCGTGGTGCGGGCTAACGAACCCCGGCGCGGAAAGCGCCAAGGAAAACTCACAGAAGCGTCGGCCTCCCATCGCCCCGTTCGCGGTGTGCGGTGGGTGATCTGGCGCGTCTCTAATGTCATAACGACTCTCGGCAACGGATATCTCGGCTCTCGCATCGATGAAGAACGTAGCGAAATGCGATACTTGGTGTGAATTGCAGAATCCCGTGAACCATCGAGTCTTTGAACGCAAGTTGCGCCCGAAGCCATTCGGCCGAGGGCACGT…
	PE_delavayi_LHD201301 TGTCGAA-TCCTGCAAAAGCAGACCGCGAACACGTTAAACCATATCGGGACCGCGGGTCTTGGGGGAGACTCTTTGCCCGCGCCCACCTCTCGCACAGCGCGCGCCTTGGCGGGCGTGGTGCGGGCTAACGAACCCCGGCGCGGAAAGCGCCAAGGAAAACTCACAGAAGTGTCGGCCTCCCATCGCCCCGTTCGCGGTGTGCGGTGGGTGATCTGGCGCGTCTCTAATGTCATAACGACTCTCGGCAACGGATATCTCGGCTCTCGCATCGATGAAGAACGTAGCGAAATGCGATACTTGGTGTGAATTGCAGAATCCCGTGAACCATCGAGTCTTTGAACGCAAGTTGCGCCCGAAGCCATTCGGCCGAGGGCAC…
	PE_delavayi_LHD201320 TGTCGAA-TCCTGCAAAAGCAGACCGCGAACACGTTAAACCATATCGGGACCGCGGGTCTTGGGGGAGACTCTTTGCCCGCGCCCACCTCTCGCACAGCGCGCGCCTTGGCGGGCGTGGTGCGGGCTAACGAACCCCGGCGCGGAAAGCGCCAAGGAAAACTCACAGAAGTGTCGGCCTCCCATCGCCCCGTTCGCGGTGTGCGGTGGGTGATCTGGCGCGTCTCTAATGTCATAACGACTCTCGGCAACGGATATCTCGGCTCTCGCATCGATGAAGAACGTAGCGAAATGCGATACTTGGTGTGAATTGCAGAATCCCGTGAACCATCGAGTCTTTGAACGCAAGTTGCGCCCGAAGCCATTCGGCCGAGGGCAC…
	PE_delavayi_LHD201340 TGTCGAA-TCCTGCAAAAGCAGACCGCGAACACGTTAAACCATATCGGGACCGCGGGTCTTGGGGGAGACTCTTTGCCCGCGCCCACCTCTCGCACAGCGCGCGCCTTGGCGGGCGTGGTGCGGGCTAACGAACCCCGGCGCGGAAAGCGCCAAGGAAAACTCACAGAAGTGTCGGCCTCCCATCGCCCCGTTCGCGGTGTGCGGTGGGTGATCTGGCGCGTCTCTAATGTCATAACGACTCTCGGCAACGGATATCTCGGCTCTCGCATCGATGAAGAACGTAGCGAAATGCGATACTTGGTGTGAATTGCAGAATCCCGTGAACCATCGAGTCTTTGAACGCAAGTTGCGCCCGAAGCCATTCGGCCGAGGGCAC…
	PE_delavayi_LIDZ1116 TGTCGAATTCCTGCAAAAGCAGACCGCGAACACGTTAAACCATATCGGGACCGCGGGTCTTGGGGGAGACTCTTTGCCCGCGCCCACCTCTCGCACAGCGCGCGCCTTGGCGGGCGTGGTGCGGGCTAACGAACCCCGGCGCGGAAAGCGCCAAGGAAAACTCACAGAAGCGTCGGCCTCCCATCGCCCCGTTCGCGGTGTGCGGTGGGTGATCTGGCGCGTCTCTAATGTCATAACGACTCTCGGCAACGGATATCTCGGCTCTCGCATCGATGAAGAACGTAGCGAAATGCGATACTTGGTGTGAATTGCAGAATCCCGTGAACCATCGAGTCTTTGAACGCAAGTTGCGCCCGAAGCCATTCGGCCGAGGGCACG…
	PE_delavayi_LIDZ1258 TGTCGAA-TCCTGCAAAAGCAGACCGCGAACACGTTAAACCATATCGGGACCGCGGGTCTTGGGGGAGACTCTTTGCCCGCGCCCACCTCTCGCACAGCGCGCGCCTTGGCGGGCGTGGTGCGGGCTAACGAACCCCGGCGCGGAAAGCGCCAAGGAAAACTCACAGAAGCGTCGGCCTCCCATCGCCCCGTTCGCGGTGTGCGGTGGGTGATCTGGCGCGTCTCTAATGTCATAACGACTCTCGGCAACGGATATCTCGGCTCTCGCATCGATGAAGAACGTAGCGAAATGCGATACTTGGTGTGAATTGCAGAATCCCGTGAACCATCGAGTCTTTGAACGCAAGTTGCGCCCGAAGCCATTCGGCCGAGGGCACG…
	PE_delavayi_YWB201507195 TGTCGAA-TCCTGCAAAAGCAGACCGCGAACACGTTAAACCATATCGGGACCGCGGGTCTTGGGGGAGACTCTTTGCCCGCGCCCACCTCTCGCACAGCGCGCGCCTTGGCGGGCGTGGTGCGGGCTAACGAACCCCGGCGCGGAAAGCGCCAAGGAAAACTCACAGAAGCGTCGGCCTCCCATCGCCCCGTTCGCGGTGTGCGGTGGGTGATCTGGCGCGTCTCTAATGTCATAACGACTCTCGGCAACGGATATCTCGGCTCTCGCATCGATGAAGAACGTAGCGAAATGCGATACTTGGTGTGAATTGCAGAATCCCGTGAACCATCGAGTCTTTGAACGCAAGTTGCGCCCGAAGCCATTCGGCCGAGGG…
	PE_dissectifolia_HW10133 TGTCGAATTCCTGCAAAAGCAGACCGCGAACACGTTAAACCATATTGGGATCGCGGGTCTTGGGGGAGACTCTTTGCCCGCGCCCACCTCTCGCACTGCGCGCGCCTTGGCGGGCGTGGTGCGGGCTAACGAACCCCGGCGCGGCATGCGCCAAGGAAAACTCACAGAAGCGTCGGCCTCCCTTCGCCCCGTTCGCGGTGTGCGGTGGGTGACTTGGCGTCTCTCTAATGTCATAACGACTCTCGGCAACGGATATCTCGGCTCTCGCATCGATGAAGAACGTAGCGAAATGCGATACTTGGTGTGAATTGCAGAATCCCGTGAACCATCGAGTCTTTGAACGCAAGTTGCGCCCGAAGCCATTCGGCCGAGGG…
	PE_dolichantha_HW10371 TGTCGAA-TCCTGCAAAAGCAAACCGCGAACACGTTAAACCATATTGGGACCGCGGGTCTTGGGGGAGACTCTTTGCCCGCGCCCAACTCTCGCACAGCGCGCGCCTTGGCGGGCGTGGTGCGGGCTAACGAACCCCGGCGCGGCACGCGCCAAGGAAAACTCACAGAAGCGTCGGCCTCCAATCGCCCCGTTCGCGGTGCGCGGTGGGTGATCTGGCGCGTCTCTAATGTCATAACGACTCTCGGCAACGGATATCTCGGCTCTCGCATCGATGAAGAACGTAGCGAAATGCGATACTTGGTGTGAATTGCAGAATCCCGTGAACCATCGAGTCTTTGAACGCAAGTTGCGCCCGAAGCCATTCGGCCGAGGGCA…
	PE_dolichosiphon_LIDZ0991 TGTCGAATTCCTGCAAAAGCAGACCGCGAACACGTTAAACCATATTGGGACCGCGGGTCTTGGGGGAGACTCTTTGCCCGCGCCCAACTCTCGCACAGCGCGCGCCTTGGCGGGCGTGGTGCGGGCTAACGAACCCCGGCGCGGCACGCGCCAAGGAAAACTCACAGAAGCGTCGGCCTCCCATCGCCCCGTTCGCGGTGTGCGGTGGGTGATCTGGCGCGTCTCTAATGTCATAACGACTCTCGGCAACGGATATCTCGGCTCTCGCATCGATGAAGAACGTAGCGAAATGCGATACTTGGTGTGAATTGCAGAATCCCGTGAACCATCGAGTCTTTGAACGCAAGTTGCGCCCGAAGCCATTCGGCCGAGG…
	PE_dulongensis_LL201417 TGTCGAA-TCCTGCAATAGCAGACCGCGAACATGTTAAACCATATTGGGATCGCGGGTCTTGGGGGAGACTCTTTGCCCGCGTCCTCCTCTCGCACAGCGCGCGCCTTGGCGGGCGTGGTGCGGGCTAACGAACCCCGGCGCGGCATGCGCCAAGGAAAACTCACAGAAGCGTCGGCCTCCCATCGCCCCGTTCGCGGTGTGCGGTGGGTGATCTGGCGCGTCTCTAATGTCATAACGACTCTCGGCAACGGATATCTCGGCTCTCGCATCGATGAAGAACGTAGCGAAATGCGATACTTGGTGTGAATTGCAGAATCCCGTGAACCATCGAGTCTTTGAACGCAAGTTGCGCCCGAAGCCATTCGGCCGAGGGC…
	PE_elwesii_LIDZ1259 TGTCGAATTCCTGCAAAAGCAGACCGCGAACACGTTAAACCATATTGGGACAGCGGGTCTTGGGGGAAACTCTTTGCCCGCGCCCACCTCTCGCACAGCGCGCGCCTTGGCGTGCGTGGTGCGGGCTAACGAAACCCGGCGCGGCATGCGCCAAGGAAAACTCACAGAAGCGTTGGCCTCTCATCGCCCCGTTCGCGGTGCGCGGTGGGTGATCTGGCGCGTCTCTAATGTCATAACGACTCTCGGCAACGGATATCTCGGCTCTCGCATCGATGAAGAACGTAGCGAAATGCGATACTTGGTGTGAATTGCAGAATCCCGTGAACCATCGAGTCTTTGAACGCAAGTTGCGCCCGAAGCCATTCGGCCGAGGGCACGT…
	PE_fengii_Yu606 TGTCGAATTCCTGCAAAAGCAGACCGCGAACACGTTAAACTATATTGGAACCGCGGGTCTTGGTGGAGACCCTTTGCCCGCGCCCAACTCTCGCACAGTGCGCGCCTTTTCTGGCGTGGTGCGGGCTAACGAACCCCGGCGCGGCATGTGCCAAGGAAAACTCACAGAAGCGTCAGCATCCCATTGCCCCGTTTGCGGTGTGTTATGGGTGACCTGGCGTCTCTCTAATGTCATAACGACTCTCGGCAACGGATATCTCGGCTCTCGCATCGATGAAGAACGTAGCGAAATGCGATACTTGGTGTGAATTGCAGAATCCCGTGAACCATCGAGTCTTTGAACGCAAGTTGCGCCCGAAGCCATTCGGCCGAGGGCACGTCTGC…
	PE_fletcherii_470 TGTCGAA-ACCTGCAAAAGCAGACCGCGAACACGTTAAACCATATTGGGACCGCGGGTCTTGGGGGAGACTCTTTGCCCGCGCCCAACTCTCGCACAGCGCTCGCCTTGGCGGGCGTGGTGCGGGCTAACGAACCCCGGCGCGGCACGCGCCAAGGAAAACTCACAGAAGCGCCGGCCTCCCATCGCCCCGTTCGCGGTGTGCGGTGGGGGATCAGGTGCATCTCTAATGTCATAACGACTCTCGGCAACGGATATCTCGGCTCTCGCATCGATGAAGAACGTAGCGAAATGCGATACTTGGTGTGAATTGCAGAATCCCGTGAACCATCGAGTCTTTGAACGCAAGTTGCGCCCGAAGCCATTCGGCCGAGGGCACGTCT…
	PE_gracilicaulis_STET0522 TGTCGAA-TCCTGCAAAAGCAGACCGCGGACACGTTAAACCATATTGGGATCGCGGGTCCTGGGGGAGACTCTTTGCCCGCGCCCACCTCCCGCACAGCGCGCGCCTTGGCGGGCGTGGTGCGGGCTCACGAACCCCGGCGCGGCATGCGCCAAGGAAAACTCACAGAAGCGCCGGCCTCCCTTCGCCCCGTTCGCGGTGCGCGGTGGGTGACCTGGCGTCTCTCTAATGTCATAACGACTCTCGGCAACGGATATCTCGGCTCTCGCATCGATGAAGAACGTAGCGAAATGCGATACTTGGTGTGAATTGCAGAATCCCGTGAACCATCGAGTCTTTGAACGCAAGTTGCGCCCGAAGCCATTCGGCCGAGG…
	PE_gruina_JW08720 TGTCGAATTCCTGCAAAAGCAGACCGCGAACACGTTAAACCATGTTGGGGCCGCGGGTCTTGGGGGAGACTCTTTGCCCGCGCCCAACTCTCGCACAGCGCGCGCCCTGGCGGGCGTGGTGCGGGCTAACGAACCCCGGCGCGGCATGCGCCAAGGAAAACTCACAGAAGCGTCGGCCTCCCATCACCTCGTTCGCGGTGTGCGGTGGGTGACCTGGCGTCTCTCTAATGTCATAACGACTCTCGGCAACGGATATCTCGGCTCTCGCATCGATGAAGAACGTAGCGAAATGCGATACTTGGTGTGAATTGCAGAATCCCGTGAACCATCGAGTCTTTGAACGCAAGTTGCGCCCGAAGCCATTCGGCCGAGGGCACGTCT…
	PE_gyrongensis_081298 TGTCGAA-TCCTGCAAAAGCAGACCGCGAACACGTTAAACCATGTTGGGACCGCGGGTCTTGGGGGAGACTCTTTGCCCGCGCCCAACTCTCGCACAGCGCGCGCCTTGGCGGGCGCGGTGCGGGCTAACGAACCCCGGCGCGGCATGCGCCAAGGAAAACTCACAGAAGCGTCGGCCTCCTATCGCCCCGTTCGCGGTGTGCGGTGGGTGACCTGGCGTCTCCTTAATGTCATAACGACTCTCGGCAACGGATATCTCGGCTCTCGCATCGATGAAGAACGTAGCGAAATGCGATACTTGGTGTGAATTGCAGAATCCCGTGAACCATCGAGTCTTTGAACGCAAGTTGCGCCCGAAGCCATTCGGCCGAGGGCAC…
	PE_henryi_LIDZ1329 TGTCGAA-TCCTGCAAAAGCAGACCGCGAACACGTTAAACTATGTCGGGACCGCGGGTCTTGGGGGAGACTCTTTGCCCGCGCCCAACTCTCGCACAGCGCGCGCCTTGGCGTGCGCGGTGCGTGCTAACGAACCCCGGCGCGGCACGCGCCAAGGAAAACTCAAAGAAGCGTCGGCCTCCCATCACCCCGTTCGCGGTGTGCGGTGGGTGACCTGGCGTCTCTCTAATGTCATAACGACTCTCGGCAACGGATATCTCGGCTCTCGCATCGATGAAGAACGTAGCGAAATGCGATACTTGGTGTGAATTGCAGAATCCCGTGAACCATCGAGTCTTTGAACGCAAGTTGCGCCCGAAGCCATTCGGCCGAGGGCACGTC…
	PE_humilis_LR1208 TGTCGAA-TCCTGCAAAAGCAGACCGCGAACACGTTAAACCATATTGGGACCGCGGGTCTTGGGGGAGACTCTTTGCCCGCGCCCACCTCTCGCACAGCGCGCGCCTTGGCGGGCGTGGTGCGGGCTAACGAACCCCGGCGCGGCACGCGCCAAGGAAAACTCACAGAAGCGTCGGCCTTCCATCGCCCCGTTCGCGGTGTGCGGTGGGTGATCTGGCGCGTCTCTAATGTCATAACGACTCTCGGCAACGGATATCTCGGCTCTCGCATCGATGAAGAACGTAGCGAAATGCGATACTTGGTGTGAATTGCAGAATCCCGTGAACCATCGAGTCTTTGAACGCAAGTTGCGCCCGAAGCCAATCGGCCGAGGGCACGTCT…
	PE_labordei_LIDZ1302 TGTCGAATTCCTGCAAAAGCAGACCGCGAACACGTTAAACCATGTTGGGACCGCGGGTCTTTGGGGAGACTCTTTGCCCGCGCCCAACTCTCGCACAACGCGCGCCTCGGCGGGCGTGGTGCGGGCTAACGAACCCCGGCGCGGCATGCGCCAAGGAAAACTCACAGAAGCGTCGGCCTCCCATCACCCCGTTCGCGGTGTGCGGTGGGTGACCTGGCGTCTCTCTAATGTCATAACGACTCTCGGCAACGGATATCTCGGCTCTCGCATCGATGAAGAACGTAGCGAAATGCGATACTTGGTGTGAATTGCAGAATCCCGTGAACCATCGAGTCTTTGAACGCAAGTTGCGCCCGAAGCCATTCGGCCGAGGGCACG…
	PE_latituba_LIDZ1208 TGTCGAATTCCTGCAAAAGCAGACCGCGAACACGTTAAACCATATTGGGACCGCGGGTCTTGGGGGAGACTCTTTGCCCGCGCCCACCTCTCGCACAGCGCGCGCCTTGGCGGGCGTGGTGCGGGCTAACGAACCCCGGCGCGGCATGCGCCAAGGAAAACTCACAGAAGCGTCGGCCTCCCATCGCCCCGTTCGCGGTGTGCGGTGGGTCGTCTGGCGCATCTCTAATGTCATAACGACTCTCGGCAACGGATATCTCGGCTCTCGCATCGATGAAGAACGTAGCGAAATGCGATACTTGGTGTGAATTGCAGAATCCCGTGAACCATCGAGTCTTTGAACGCAAGTTGCGCCCGAAGCCATTCGGCCGAGGGCACG…
	PE_leptosiphon_07ML098 TGTCGAA-TCCTGCAAAAGCAGACCGCGAACACGTTAAACCATATTGGGACCGCGGGTCTTGGGGGAGACTCTTTGCCCGCGCCCACCTCTCGCACAGCGCGCGCCTTGGCGGGCGTGGTGCGGGCTAACGAACCCCGGCGCGGCACGCGCCAAGGAAAACTCACAGAAGCGTCGGCCTCCCATCGCCCCGTTCGCGGTGTGCGGTGGGTGATCTGGCGCGTCTCTAATGTCATAACGACTCTCGGCAACGGATATCTCGGCTCTCGCATCGATGAAGAACGTAGCGAAATGCGATACTTGGTGTGAATTGCAGAATCCCGTGAACCATCGAGTCTTTGAACGCAAGTTGCGCCCGAAGCCATTCGGCCGAGGGCA…
	PE_longiflora_LIDZ1091 TGTCGAATTCCTGCAAAAGCAGACCGCGAACACGTTAAACCATATTGGGACCGCGGGTCTTCGAGGAGACTCTTTGCCCGCGCCCACCTCTCGCACAGCGCGCGCCTTGGCGGGCGTGGTGCGGGCTAACGAACCCCGGCGCGGCATGTGCCAAGGAAAACTCACAGAAGCGTCGGCCTCCCATCGCCCCGTTCGCGGTGTGCTGTGGGAGATCTGGCGCGTCTCTAATGTCATAACGACTCTCGGCAACGGATATCTCGGCTCTCGCATCGATGAAGAACGTAGCGAAATGCGATACTTGGTGTGAATTGCAGAATCCCGTGAACCATCGAGTCTTTGAACGCAAGTTGCGCCCGAAGCCATTCGGCCGAGGGCA…
	PE_macilenta_LH8484 TGTCGAA-TCCTGTGAAAGCAGACTGCGAACATGTTAAACCATATTGGGACCGCGGGCCTTGGGGAAGACTCTTTGCCTGCGCCCACATCTCGCACAGCGCGCGTCTTTGCGGGCGTGGTGCGGGCTAACGAACCCCGGCGTGGAATGCGCCAAGGAAAACTCACAGAAGCGTCGGCCTCCCATCGCCCCGTTTGCGGTGTGCGTTGGGTGATCTGGCGTCTCTCTAATGTCATAACGACTCTCGGCAACGGATATCTCGGCTCTCGCATCGATGAAGAACGTAGCGAAATGCGATACTTGGTGTGAATTGCAGAATCCCGTGAACCATCGAGTCTTTGAACGCAAGTTGCGCCCGAAGCCATTCGGCCGAGGGCACGT…
	PE_micratha_WH2013068 TGTCGAA-TCCTGCAAAAGCAGACCGCGAACACGTTAAACCACATTGGGATCGCGGGTCTTGGGGGAGACTCTTTGCCCGCGCCCACCTCTCGCACAGCGCTCGCCTTGGCGGGCGTGGTGCGGGCTAACGAACCCCGGCGCGGCATGCGCCAAGGAAAACTCACAGAAGCGTCGGCCTCCCATCGCCCCGTTCGCGGTGTGCAGTGGGAGACCTGGCGTATCTCTAATGTCATAACGACTCTCGGCAACGGATATCTCGGCTCTCGCATCGATGAAGAACGTAGCGAAATGCGATACTTGGTGTGAATTGCAGAATCCCGTGAACCATCGAGTCTTTGAACGCAAGTTGCGCCCGAAGCCATTCGGCCGAGGGCAC…
	PE_milliana_H672 TGTCGAA-TCCTGCAAAAGCAGACCGCGAACACGTTAAACCATATTGGGACCGCGGGTCTTGGGGGAGACTCTTTGCCCGCGCCCACCTCTCGCACAGCGCGCGCCTTGGCGGGCGTGGTGCGGGCTAACGAACCCCGGCGCGGCACGCGCCAAGGAAAACTCACAGAAGCGTCGGCCTCCCATCGCCCCGTTCGCGGTGTGCGGTGGGTGATCTGGCGCGTCTCTAATGTCATAACGACTCTCGGCAACGGATATCTCGGCTCTCGCATCGATGAAGAACGTAGCGAAATGCGATACTTGGTGTGAATTGCAGAATCCCGTGAACCATCGAGTCTTTGAACGCAAGTTGCGCCCGAAGCCATTCGGCCGAGGGCACGTCTG…
	PE_milliana_LIDZ1580 TGTCGAATTCCTGCAAAAGCAGACCGCGAACACGTTAAACCATATTGGGACCGCGGGTCTTGGGGGAGACTCTTTGCCCGCGCCCACCTCTCCCACAGCGCGCGCCTTGGCGGGCGTGGTGCGGGCTAACGAACCCCGGCGCGGCACGCGCCAAGGAAAACTCACAGAAGCGTCGGCCTCCCATCGCCCCGTTCGCGGTGTGCGGTGGGTGATCTGGCGCGTCTCTAATGTCATAACGACTCTCGGCAACGGATATCTCGGCTCTCGCATCGATGAAGAACGTAGCGAAATGCGATACTTGGTGTGAATTGCAGAATCCCGTGAACCATCGAGTCTTTGAACGCAAGTTGCGCCCGAAGCCATTCGGCCGAGGGCACG…
	PE_milliana_YWB003 TGTCGAA-TCCTGCAAAAGCAGACCGCGAACACGTTAAACCATATTGGGACCGCGGGTCTTGGGGGAGACTCTTTGCCCGCGCCCACCTCTCGCACAGCGCGCGCCTTGGCGGGCGTGGTGCGGGCTAACGAACCCCGGCGCGGCACGCGCCAAGGAAAACTCACAGAAGCGTCGGCCTCCCATCGCCCCGTTCGCGGTGTGCGGTGGGTGATCTGGCGCGTCTCTAATGTCATAACGACTCTCGGCAACGGATATCTCGGCTCTCGCATCGATGAAGAACGTAGCGAAATGCGATACTTGGTGTGAATTGCAGAATCCCGTGAACCATCGAGTCTTTGAACGCAAGTTGCGCCCGAAGCCATTCGGCCGAGGGCACGTC…
	PE_mussotii_LIDZ1088 TGTCGAATTCCTGCAAAAGCAGACCGCGAACACGTTAAACCATATTGGGACCGCGGGTCTTGGGGGAGACTCTTTGCCCGCGCCCACCTCTCGCACAGCGCGCGCCTTGGCGGGCGTGGTGCGGGCTAACGAACCCCGGCGCGGCATGTGCCAAGGAAAACTCACAGAAGCGTCGGCCTCCCATCGCCCCGTTCGCGGTGTGCGGTGGGTGATCTGGCGCGTCTCTAATGTCATAACGACTCTCGGCAACGGATATCTCGGCTCTCGCATCGATGAAGAACGTAGCGAAATGCGATACTTGGTGTGAATTGCAGAATCCCGTGAACCATCGAGTCTTTGAACGCAAGTTGCGCCCGAAGCCATTCGGCCGAGGGCACG…
	PE_mychophila_STET1396 TGTCGAA-TCCTGCAAAAGCAGACCGCGAACACGTTAAACCATATTGGGACCGCGGGTCTTGGGGGAGACTCTTTGCCCGCGCCCACCTCTCGCACAGCGCGCGCCTTGGCGGGCGTGGTGCGGGCTAACGAACCCCGGCGCGGCATGTGCCAAGGAAAACTCACAGAAGCGTCGACCTCCCATCGCCCCGTTCGCGGTGTGCGGTGGGTGATCTGGCGCGTCTCTAATGTCATAACGACTCTCGGCAACGGATATCTCGGCTCTCGCATCGATGAAGAACGTAGCGAAATGCGATACTTGGTGTGAATTGCAGAATCCCGTGAACCATCGAGTCTTTGAACGCAAGTTGCGCCCGAAGCCATTCGGCCGAGGGCA…
	PE_obliquigaleata_LIDZ1271 TGTCGAA-TCCTGCAAAAGTAGACCGCGAACACGTTAAACCACATTGGGACCGCGGGTCTTGGGCTAGACTCTTTGCCCGCGCCCAACTCTCGCACCGCGCGCGCCTTGGCGGGCGTGGTGCGGGCTAACGAACCCCGGCGCGGCATGTGCCAAGGAAAACTCAAAGAAGCGTCGGCCTCCCATCGCCCCGTTTGCGGTGTGCGGTGGTTGATCTGGCGCGTCTCTAATGTCATAACGACTCTCGGCAACGGATATCTCGGCTCTCGCATCGATGAAGAACGTAGCGAAATGCGATACTTGGTGTGAATTGCAGAATCCCGTGAACCATCGAGTCTTTGAACGCAAGTTGCGCCCGAAGCCATTCGGCCGAG…
	PE_oxycarpa_LIDZ1299 TGTCGAATTCCTGCAAAAGCAGACCGCGAACACGTTAAACCAAATTGGGACCGCGGGTCTTGGGGGAAACTCTTTGCCCGCGCCCACCTCCCCCACAGCGCTCGCCTTGGCGGGCGTGGTGCGGGCTAACGAACCCCGGCGCGGCATGTGCCAAGGAAAACTCACAGAAGCGTCGGCCTCCCATCGCCCCGTTCGCGGTGTGCGCTGGGTGATCTGGCGCGTCTCTAATGTCATAACGACTCTCGGCAACGGATATCTCGGCTCTCGCATCGATGAAGAACGTAGCGAAATGCGATACTTGGTGTGAATTGCAGAATCCCGTGAACCATCGAGTCTTTGAACGCAAGTTGCGCCCGAAGCCATTCGGCCGAGGGCACG…
	PE_pinetorum_YWB2014147 TGTCGAA-TCCTGCAAAAGCAGACTGCGAACACGTTAAACCATGTTGGGACCGCGGGTCTCGGGGGAGACTCTTTGCCCGCGCCCAACTCTCGCACAGCGTGCGCCTTGGCGGGCGCAGTGCGGGCTAACGAACCCCGGCGCGGCATGCGCCAAGGAAAACTCACAGAAGCGTCGGCCTCCTATCGCCCCGTTCGCGGTGTGCGGTGGTTGACCTGGCGTCTCTCAAAAGTCATAACGACTCTCGGCAACGGATATCTCGGCTCTCGCATCGATGAAGAACGTAGCGAAATGCGATACTTGGTGTGAATTGCAGAATCCCGTGAACCATCGAGTCTTTGAACGCAAGTTGCGCCCGAAGCCATTCGGCCGAGGGC…
	PE_praeruptorum_LL201420 TGTCGAA-TCCTGCAAAAGCAGACCGCGAACACGTTAAACCACATTGGGATCGCGGGTCTTGGGGGAGACTCTTTGCCCGCGCCCACCTCTCGCACAGCGCGCGCCTTGGCGGGCGTGGTGCGGGCTAACGAACCCCGGCGCGGCATGCGCCAAGGAAAACTCACAGAAGCGTCGGCCTCCCATCGCCCCGTTCGCGGTGTGCAGTGGGAGACCTGGCGTATCTCTAATGTCATAACGACTCTCGGCAACGGATATCTCGGCTCTCGCATCGATGAAGAACGTAGCGAAATGCGATACTTGGTGTGAATTGCAGAATCCCGTGAACCATCGAGTCTTTGAACGCAAGTTGCGCCCGAAGCCATTCGGCCGAGGG…
	PE_pseudocephalantha_GLM123906 TGTCGAA-TCCTGCAAAAGCAGACCGCGGACACGTTAAACCATATTGGGATCGCGGGTCCTGGGGGAGACTCTTTGCCCGCGCCCACCTCCCGCACAGCGCGCGCCTTGGCGGGCGTGGTGCGGGCTAACGATCCCCGGCGCGGCATGCGCCAAGGAAAACTCACAGAAGCGCCGGCCTCCCTTCGCCCCGTTTGCGGTGTGCGGTGGGTGACCTGGCGTCTCTCTAATGTCATAACGACTCTCGGCAACGGATATCTCGGCTCTCGCATCGATGAAGAACGTAGCGAAATGCGATACTTGGTGTGAATTGCAGAATCCCGTGAACCATCGAGTCTTTGAACGCAAGTTGCGCCCGAAGCCATTCGGC…
	PE_rhizomatosa_451 TGTCGAA-TCCTGCAAAAGCAGACCGCGAACACGTTAAACCATATTGGGACCGCGGGTCTTGGGGGAGACTCTTTGCCCGCGCCCACTTCTCGCACAGCGCGCGCCTTGGCGGGCGTGGTGCGGGCTAACGAACCCCGGCGCGGCATGTGCCAAGGAAAACTCACAGAAGCGTCGACCTCCCATCGCCCCGTTCGCGGTGTGCGGTGGGTGATCTGGCGCGTCTCTAATGTCATAACGACTCTCGGCAACGGATATCTCGGCTCTCGCATCGATGAAGAACGTAGCGAAATGCGATACTTGGTGTGAATTGCAGAATCCCGTGAACCATCGAGTCTTTGAACGCAAGTTGCGCCCGAAGCCATTCGGCCGAGGGCACGTC…
	PE_sigmoidea_LIDZ1584 TGTCGAATTCCTGCAAAAGCAGACCGCGAACACGTTAAACCATATTGGGACCGCGGGTCTTGGGGGAGACTCTTTGCCCGCGCCCAACTCTCGCACAGCGCTCGCCTTGGCGGGCGTGGTGCGGGCTAACGAACCCCGGCGCGGCACGCGCCAAGGAAAACTCACAGAAGCGTCGGCCTCCCATCGCCCCGTTCGCGGTGTGCGGTGGGTGATCTGGCGCGTCTCTAATGTCATAACGACTCTCGGCAACGGATATCTCGGCTCTCGCATCGATGAAGAACGTAGCGAAATGCGATACTTGGTGTGAATTGCAGAATCCCGTGAACCATCGAGTCTTTGAACGCAAGTTGCGCCCGAAGCCATTCGGCCGAGGGCAC…
	PE_sigmoidea_YWB2014059 TGTCGAA-TCCTGCAAAAGCAGACCGCGAACACGTTAAACCATATTGGGACAGCGGGTCTTGGGGGAAACTCTTTGCCCGCACCCAACTCTCGCACAGCGCGCGCCTTGGCGGGCGTGGTGCGGGCTAACGAACCCCGGCGCGGCACGCGCCAAGGAAAACTCACAGAAGCGTCGGCCTCCCATCGCCCCGTTCGCGGTGTGCGGTGGGTGATCTGGCGCGTCTCTAATGTCATAACGACTCTCGGCAACGGATATCTCGGCTCTCGCATCGATGAAGAACGTAGCGAAATGCGATACTTGGTGTGAATTGCAGAATCCCGTGAACCATCGAGTCTTTGAACGCAAGTTGCGCCCGAAGCCATTCGGCCGAGGGC…
	PE_siphonantha_081176 TGTCGAATTCCTGCAAAAGCAGACTGCGAACACGTTAAACCATATTGGGACCGCGGGTCTTGGGGGAGACTCTTTGCCCGCGCCCACCTCTCGCACAGCGCGCGCTTTGGCGGGCGTGGTGCGGGCTAACGAACCCCGGCGCTCCACGTGCCAAGGAAAACTCACAGAAGCGTCGGCCTTCCATCGCCCCGTTTGCGGTGTGCGGTGGGTGATTTGGCGCGTCTCTAATGTCATAACGACTCTCGGCAACGGATATCTCGGCTCTCGCATCGATGAAGAACGTAGCGAAATGCGATACTTGGTGTGAATTGCAGAATCCCGTGAACCATCGAGTCTTTGAACGCAAGTTGCGCCCGAAGCCATTCGGCCGAGGGCAC…
	PE_siphonantha_081185 TGTCGAATTCCTGCAAAAGCAGACCGCGAACACGTTAAACCATATTGGGACCGCGGGTCTTGGGGGAGACTCTTTGCCCGCGCCCACCTCTCGCACAGCGCGCGCCTTGGCGGGCGTGGTGCGGGCTAACGAACCCCGGCGCGGCACGCGCCAAGGAAAACTCACAGAAGCGTCGGCCTCCCGTCGCCCCGTTCGCGGTGTGCGGTGGGTGATCTGGTGCGTCTCCAATGTCATAATGACTCTCGGCAACGGATATCTCGGCTCTCGCATCGATGAAGAACGTAGCGAAATGCGATACTTGGTGTGAATTGCAGAATCCCGTGAACCATCGAGTCTTTGAACGCAAGTTGCGCCCGAAGCCATTCGGCCGAGGGCAC…
	PE_siphonantha_081423 TGTCGAATTCCTGCAAAAGCAGACCGCGAACACGTTAAACCATATTGGGACCGCGGGTCTTGGAGGAGACTCTTTGCCCGCGCCCACCTCTCGCACAGCGCGCGCCTTGGCGGGCGTGGTGCGGGCTAACGAACCCCGGCGCGGCACGTGCCAAGGAAAACTCACAGAAGCGTCGGCCTCCCATCGCCCCGTTCGCGGTGTGCGGTGGGTGATCTGGCGCGTCTCTAATGTCATAACGACTCTCGGCAACGGATATCTCGGCTCTCGCATCGATGAAGAACGTAGCGAAATGCGATACTTGGTGTGAATTGCAGAATCCCGTGAACCATCGAGTCTTTGAACGCAAGTTGCGCCCGAAGCCATTCGGCCGAGGGCAC…
	PE_siphonantha_GLM123702 TGTCGAA-TCCTGCAAAAGCAGACTGCGAACACGTTAAACCATATTGGGACCGCGGGTCTTGGGGGAGACTCTTTGCCCGCGCCCACCTCTCGCACAGCGCGCGCTTTGGCGGGCGTGGTGCGGGCTAACGAACCCCGGCGCGCCACGTGCCAAGGAAAACTCACAGAAGCGTCGGCCTTCCATCGCCCCGTTTGCGGTGTGCGGTGGGTGATTTGGCGCGTCTCTAATGTCATAACGACTCTCGGCAACGGATATCTCGGCTCTCGCATCGATGAAGAACGTAGCGAAATGCGATACTTGGTGTGAATTGCAGAATCCCGTGAACCATCGAGTCTTTGAACGCAAGTTGCGCCCGAAGCCATTCGGCCGAGGG…
	PE_sp_LIDZ1518 TGTCGAATTCCTGCAAAAGCAGACCGCGAACACGTTAAACCATATTGGGACCGCGGGTCTTGGGGGAGACTCTTTGCCCGCGCCCACCTCTCGCACAGCGCGCGCCTTGGCGGGCGTGGTGCGGGCTAACGAAACCCGGCGCGGCACGCGCCAAGGAAAACTCACAGAAGCGTCGGCCTCCCATCGCCCCGTTCGCGGTGTGCGGTGGGTGATTTGGCGCGTCTCTAATGTCATAACGACTCTCGGCAACGGATATCTCGGCTCTCGCATCGATGAAGAACGTAGCGAAATGCGATACTTGGTGTGAATTGCAGAATCCCGTGAACCATCGAGTCTTTGAACGCAAGTTGCGCCCGAAGCCATTCGGCCGAGGGCACGTCTGCC…
	PE_stewardii_HW12015 TGTCGAA-TCCTGCAAAAGCAGACCGCGAACACGTTAAACCAAATTGGGACCGCGGGTCTTGGGGGAGACTCTTTGCCCGCGCCCACCTCTCGCACAGCGCGCGCCCTGGCGGGCGTTGTGCGGGCTAACGAACCCCGGCACGGCATGTGCCAAGGAAAACTCACAGAAGCGTCGGCCTCCCATCGCCCCGTTCGCGGTGTGCGGTGGGTGATCTGGCGCGTCTCTAATGTCATAACGACTCTCGGCAACGGATATCTCGGCTCTCGCATCGATGAAGAACGTAGCGAAATGCGATACTTGGTGTGAATTGCAGAATCCCGTGAACCATCGAGTCTTTGAACGCAAGTTGCGCCCGAAGCCATTCGGCCGAGGGCACG…
	PE_strobilacea_11CS3261 TGTCGAA-TCCTGC-AAAGCAGACCGCGGACACGTTAAACCATATTGG---------------------------------GCCCACCTCCCGCACAGCGCGCGCCTTGGCGGGCGTGGTGCGGGCTAACGAATCCCGGCGCGGCATGCGCCAAGGAAAACTCACAGAAGCGCCGGACTCCCTTCGCCCCGTTCGCGGTGTGCGGTGGGAGACCTGGCGTCTCTCTAATGTCATAACGACTCTCGGCAACGGATATCTCGGCTCTCGCATCGATGAAGAACGTAGCGAAATGCGATACTTGGTGTGAATTGCAGAATCCCGTGAACCATCGAGTCTTTGAACGCAAGTTGCGCCCGAAGCCATTCGGCCGAGGGC…
	PE_tachanensis_LIDZ1062 TGTCGAATTCCTGCAAAAGCAGACCGCGAACACGTTAAACCATATTGGGACCGCGGGTCTTGGGGGAGACTCTTTGCCCGCGCCCACCTCTCGCACAGCGCGCGCCTTGGCGGGCGTGGTGCGGGCTAACGAACCCCGGCGCAGCATGTGCCAAGGAAAACTCACAGAAGCGTCGGCCTCCCATCGCCCCGTTCGCGGTGTGCGTTGGGTGATCCGGCGCGTCTCTAATGTCATAACGACTCTCGGCAACGGATATCTCGGCTCTCGCATCGATGAAGAACGTAGCGAAATGCGATACTTGGTGTGAATTGCAGAATCCCGTGAACCATCGAGTCTTTGAACGCAAGTTGCGCCCGAAGCCATTCGGCCGAGGGC…
	PE_tahaiensis_HP9544 TGTCGAATTCCTGCAAAAGCAGACTGCGAACACGTTAAACCATATTGGGACCGCGGGTCTTGGGGGAGACTCTTTGCCTGCGCCCACATCTCGCACAACGCGCGTCTTTGCGGGCGTGGTGCGGGCTAACGAACCCCGGCGTGGCATGCGCCAAGGAATACTCACAGAAGCGTCGGCCTCCCATCGCCCCGTTTGCGGTGTGCGTTGGGTGATCTGGCGTCTCTCTAATGTCATAACGACTCTCGGCAACGGATATCTCGGCTCTCGCATCGATGAAGAACGTAGCGAAATGCGATACTTGGTGTGAATTGCAGAATCCCGTGAACCATCGAGTCTTTGAACGCAAGTTGCGCCCAAAGCCATTCGGCCGAGGGCACG…
	PE_tayloriana_354 TGTCGAA-TCCTGCAAAAGCAGACCGCGAACACGTTAAACCATATTGGGACCGCGGGTCTTGGGGGAGACTCTTTGCCCGCGCCCACCTCTCGCACAGCGCGCGCCTTGGCGGGCGTGGTGCGGGCTAACGAACCCCGGCGCGGCATGTGCCAAGGAAAACTCACAGAAGCGTCGGCCTCCCATCGCCCCGTTTGCGGTGTGCGGTGGGTGATCAGGCGCGTCTCTAATGTCATAACGACTCTCGGCAACGGATATCTCGGCTCTCGCATCGATGAAGAACGTAGCGAAATGCGATACTTGGTGTGAATTGCAGAATCCCGTGAACCATCGAGTCTTTGAACGCAAGTTGCGCCCGAAGCCATTCGGCCGAGGGCACGTCT…
	PE_tenuisecta_JW08719 TGTCGAATTCCTGCAAAAGCAGACCGCGAACACGTTAAACCATGTTGGGACCGCGGGTCTTTGGGGAGACTCTTTGCCCGCGCCCAACTCTCGCACAGCGCGCGCCTCGGCGGGCGTGGTGCGGGCTAACGAACCCCGGCGCGGCATGCGCCAAGGAAAACTCACAGAAGCGTCGGCCTCCCATCACCCCGTTCGCGGTGTGCGGTGGGTGACCTGGCGTCTCTCTAATGTCATAACGACTCTCGGCAACGGATATCTCGGCTCTCGCATCGATGAAGAACGTAGCGAAATGCGATACTTGGTGTGAATTGCAGAATCCCGTGAACCATCGAGTCTTTGAACGCAAGTTGCGCCCGAAGCCATTCGGCCGAGGGCAC…
	PE_tenuituba_HW10218 TGTCGAATTCCTGCAAAAGCAGACCGCGAACACGTTAAACCATATTGGGACCGCGGGTCTTGGGGGAGACTCTTTGCCCGCGCCCAACTCTCGCACAGCGCGCGCCTTGGCGGGCGTGGTGCGGGCTAACGAACCCCGGCGCGGCACGCGCCAAGGAAAACTCACAGAAGCGTCGGCCTCCCATCGCCCCGTTCGCGGTGTGCGGTGGGTGATCTGGCGCGTCTCTAATGTCATAACGACTCTCGGCAACGGATATCTCGGCTCTCGCATCGATGAAGAACGTAGCGAAATGCGATACTTGGTGTGAATTGCAGAATCCCGTGAACCATCGAGTCTTTGAACGCAAGTTGCGCCCGAAGCCATTCGGCCGAGGGCACG…
	PE_tenuituba_HW10244 TGTCGAA-TCCTGCAAAAGCAGACCGCGAACACGTTAAACCATATTGGGACCGCGGGTCTTGGGGGAGACTCTTTGCCCGCGCCCAACTCTCGCACAGCGCGCGCCTTGGCGGGCGTGGTGCGGGCTAACGAACCCCGGCGCGGCACGCGCCAAGGAAAACTCACAGAAGCGTCGGCCTCCCATCGCCCCGTTCGCGGTGTGCGGTGGGTGATCTGGCGCGTCTCTAATGTCATAACGACTCTCGGCAACGGATATCTCGGCTCTCGCATCGATGAAGAACGTAGCGAAATGCGATACTTGGTGTGAATTGCAGAATCCCGTGAACCATCGAGTCTTTGAACGCAAGTTGCGCCCGAAGCCATTCGGCCGAGGGCACG…
	PE_tenuituba_LIDZ1270 TGTCGAATTCCTGCAAAAGCAGACCGCGAACACGTTAAACCATATTGGGACCGCGGGTCTTGGGGGAGACTCTTTGCCCGCGCCCAACTCTCGCACAGCGCGCGCCTTGGCGGGCGTGGTGCGGGCTAACGAACCCCGGCGCGGCACGCGCCAAGGAAAACTCACAGAAGCGTCGGCCTCCCATCGCCCCGTTCGCGGTGTGCGGTGGGTGATCTGGCGCGTCTCTAAAGTCATAACGACTCTCGGCAACGGATATCTCGGCTCTCGCATCGATGAAGAACGTAGCGAAATGCGATACTTGGTGTGAATTGCAGAATCCCGTGAACCATCGAGTCTTTGAACGCAAGTTGCGCCCGAAGCCATTCGGCCGAGGGCAC…
	PE_tibetica_LIDZ1085 TGTCGAATTCCTGCAAAAGCAGACCGCGAACATGTTAAACCATATTGGGACCGCGGGTGTTGGAGGAGACTCTTTGCCCGCGCCCACCTCTCGCACAGCGCTCGCCTTGGCGGGCGTGGTGCGGGCTAACGAACCCCGGCGCGGCATGTGCCAAGGAAAACTCACAGAAGCGTCGGCCTCCCAACGCCCCGTTCGCGGTGTGCGGTGGGCGATCTGGCGCGTCTCTAATGTCATAACGACTCTCGGCAACGGATATCTCGGCTCTCGCATCGATGAAGAACGTAGCGAAATGCGATACTTGGTGTGAATTGCAGAATCCCGTGAACCATCGAGTCTTTGAACGCAAGTTGCGCCCGAAGCCATTCGGCCGAGGGCACG…
	PE_torta_252 TGTCGAA-TCCTGCAAAAGCAGACCGCGAACACGTTAAACCAAATTGGGACCGCGGGTCTTGGGGGAGACTCTTTGCCCGCACCCACCTCTCGCACATCGCGCGCCTTGGCGGGCGTTGTGCGGGCTAACGAACCCCGGCACGGCATGTGCCAAGGAAAACTCACAGAAGCGTCGGCCTCTCATCGCCCCGTTCGCGGTGTGCGGTGGGTGAACTGGCGCGTCTCTAATGTCATAACGACTCTCGGCAACGGATATCTCGGCTCTCGCATCGATGAAGAACGTAGCGAAATGCGATACTTGGTGTGAATTGCAGAATCCCGTGAACCATCGAGTCTTTGAACGCAAGTTGCGCCCGAAGCCATTCGGCCGAGGGCACGTCTGCCTG…
	PE_tricolor_YWB069 TGTCGAATTCCTGCAAAAGCAGACCGCGAACACGTTAAACCATATTGGGACCGCGGGTCTTGGGGGAGACTCTTTGCCCGCGCCCACCTCCCGCATAGCGCGCGCCTTGGCGGGCGTTGTGCGGGCTAACGAACCCCGGCGCGGCAAGCGCCAAGGAAAACTCACAGAAGCGTCCGCCTCCCATCGCCCCGTTCGCGGTTTGCGCTGGGTGGTCTGGCGCGTCTCTAATGTCATAACGACTCTCGGCAACGGATATCTCGGCTCTCGCATCGATGAAGAACGTAGCGAAATGCGATACTTGGTGTGAATTGCAGAATCCCGTGAACCATCGAGTCTTTGAACGCAAGTTGCGCCCGAAGCCATTCGGCCGAGGGCACGTC…
	PE_variegata_07ML101 TGTCGAA-TCCTGCAAAAGCAGACCGTGAACACGTTAAACCATATTGGGACCGCGGGTCTTGGGGGAGACTCTTTGCCCGCGCCCAACTCTCGCACAGCGCGCGCCTTGGCGGGCGTGGTGCGGGCTAACGAACCCCGGCGCGGCACGCGCCAAGGAAAACTCACAGAAGCGTCGCCCTCCCATCGCCCCGTTCGCGGTGTGCGGCGGGTGATCTGGCGCGTCTCTAATGTCATAACGACTCTCGGCAACGGATATCTCGGCTCTCGCATCGATGAAGAACGTAGCGAAATGCGATACTTGGTGTGAATTGCAGAATCCCGTGAACCATCGAGTCTTTGAACGCAAGTTGCGCCCGAAGCCATTCGGCCGAGGGCACG…
	PE_veronicifolia_H675 TGTCGAA-TCCTGCAAAAGCAGACCGCGAACACGTTAAACCATGTTGGGACCGCGGGTCTTGGGGGAGACTCTTTGCCCGCGCCCAACTCTCGCACAGCGCGCGCCTTGGCGGGCGCGGTGCGGGCTAACGAACCCCGGCGCGGCATGCGCCAAGGAAAACTCACAGAAGCGTCGGCCTCCTATCGCCCCGTTCGCGGTGCGCGGTGGGTGACCTGGCGTCTCCTTAATGTCATAACGACTCTCGGCAACGGATATCTCGGCTCTCGCATCGATGAAGAACGTAGCGAAATGCGATACTTGGTGTGAATTGCAGAATCCCGTGAACCATCGAGTCTTTGAACGCAAGTTGCGCCCGAAGCCATTCGGCCGAGGGCAC…
	PE_wanghongiae_GLM092517 TGTCGAA-TCCTGTGAAAGCAGACCGCGAACACGTTAAACCACATTGGGATCGCGGGTCTTGGGGGAGACTCTTTGCCCGCGCCCACCTCTCGCACAGCGCGCGCCTAGGCGGGCGTGGTGCGGGCTAACGAACCCCGGCGCGGCATGCGCCAAGGAAAACTCACAGAAGCGTCGGCCTCCCATCGCCCCGTTCGCGGTGTGCAGTGGGAGACCTGGCGTATCTCTAATGTCATAACGACTCTCGGCAACGGATATCTCGGCTCTCGCATCGATGAAGAACGTAGCGAAATGCGATACTTGGTGTGAATTGCAGAATCCCGTGAACCATCGAGTCTTTGAACGCAAGTTGCGCCCGAAGCCATTCGGCCGAGGG…
	PE_yunnanensis_YWB2014087 TGTCGAA-TCCTGCAAAAGCAGACCGCGAACACGTTAAACCACATTGGGATCGCGGGTCTTCGGGGAGACTCTTTGCCCGCGCCCACCTCTCGCACAGCGCGCGCCTTGGCGGGCGTGGTGCGGGCTAACGAACCCCGGCGCGGCATGCGCCAAGGAAAACTCACAGAAGCGTCGGCCTCCCATCGCCCCGTTCGCGGTGTGTAGTGGGAGACCTGGCGTATCTCTAATGTCATAACGACTCTCGGCAACGGATATCTCGGCTCTCGCATCGATGAAGAACGTAGCGAAATGCGATACTTGGTGTGAATTGCAGAATCCCGTGAACCATCGAGTCTTTGAACGCAAGTTGCGCCCGAAGCCATTCGGCCGAGG…
;
END;
[BIC model]
begin mrbayes;
log start filename=Pedicularis_delavayi_ALL_BI-BIC.out replace;
	CHARSET ITS = 1-625;
	CHARSET matK = 626-1330;
	CHARSET rbcL = 1331-1954;
	CHARSET trnH_psbA = 1955-2613;
	CHARSET trnLF = 2614-3658;
partition favored=5:ITS,matK,rbcL,trnH_psbA,trnLF;
set partition = favored;
unlink revmat=(all) tratio=(all) statefreq=(all) shape=(all);
lset applyto=(1) nst=6 rates=gamma;
prset applyto=(1) statefreqpr=fixed(equal) revmat=fixed(0.7206,0.7773,1.1045,0.2388,2.9271,1.0000) shapepr=fixed(0.7610) pinvar=fixed(0.4020);
[ITS Model = SYM+I+G]
lset applyto=(2) nst=6 rates=gamma;
prset applyto=(2) statefreqpr=fixed(0.3603,0.1797,0.1685,0.2915) revmat=fixed(1.0000,3.1329,0.3630,0.3630,3.1329,1.0000) shapepr=fixed(0.3990) pinvar=fixed(0.0000);
[matK Model = TPM1uf+G]
lset applyto=(3) nst=2 rates=equal;
prset applyto=(3) statefreqpr=fixed(equal) tratio=fixed(3.0406) pinvar=fixed(0.8590);
[rbcL, Model=K80+I ]
lset applyto=(4) nst=2 rates=gamma;
prset applyto=(4) statefreqpr=fixed(0.3960,0.1130,0.0931,0.3980) tratio=fixed(0.5609) shapepr=fixed(1.0980) pinvar=fixed(0.0000);
[trnH_psbA, Model = HKY+G]
lset applyto=(5) nst=6 rates=invgamma;
prset applyto=(5) statefreqpr=fixed(0.3576,0.1745,0.1571,0.3108) revmat=fixed(1.0000,1.6278,0.3917,0.3917,1.6278,1.0000) shapepr=fixed(0.4710) pinvar=fixed(0.0000);
[trnL-F model= TPM1uf+G]
mcmc ngen=10000000 relburnin=yes burninfrac=0.25 printfreq=1000 samplefreq=1000 nchains=4 savebrlens=yes;
sump burnin=2500;
sumt burnin=2500;
log stop;
end;
